# Supplementary material for: Enterovirus D68 in Viet Nam (2009-2015)
Source: Wellcome Open Res. 2018 May 11;2:41. Originally published 2017 Jun 15. [Version 2] doi: 10.12688/wellcomeopenres.11558.2 (PMC5553084; doi:10.12688/wellcomeopenres.11558.2)
Supplement: Supplementary file 2 [file wellcomeopenres-2-15891-s0001.tgz]

Archive with 1 entries (1 files):
- 87c1b039-ea50-4349-ae82-a9bdcadc3306.pdf
